# Supplementary material for: Complex Lymphatic Anomaly Presenting with Chylothorax, Chylous Ascites, and Generalized Subcutaneous Edema in a Young Cat: Comparative Insights Based on the Human ISSVA Classification
Source: Vet Sci. 2025 Dec 15;12(12):1199. doi: 10.3390/vetsci12121199 (PMC12737564; doi:10.3390/vetsci12121199)
Supplement: Supplementary file 1 [file vetsci-12-01199-s001.zip]

Archive with 8 entries (8 files):
- Fig4A_original.jpg
- __MACOSX/._Fig4A_original.jpg
- Fig4B_original.jpg
- __MACOSX/._Fig4B_original.jpg
- Fig4C_original.jpg
- __MACOSX/._Fig4C_original.jpg
- Fig4D_original.jpg
- __MACOSX/._Fig4D_original.jpg
